# Supplementary material for: Metabolic Engineering of Escherichia coli for Production of a Bioactive Metabolite of Bilirubin
Source: Int J Mol Sci. 2024 Sep 9;25(17):9741. doi: 10.3390/ijms25179741 (PMC11396004; doi:10.3390/ijms25179741)
Supplement: Supplementary file 1 [file ijms-25-09741-s001.zip]

Archive with 1 entries (1 files):
- ijms-3159679-supplementary.pdf
